# Supplementary material for: Improved coverage of cDNA-AFLP by sequential digestion of immobilized cDNA
Source: BMC Genomics. 2008 Oct 13;9:480. doi: 10.1186/1471-2164-9-480 (PMC2577664; doi:10.1186/1471-2164-9-480)
Supplement: Additional file 1 — Software tool MECS (Multiple Enzyme cDNA-AFLP Simulation) written in Perl. [file 1471-2164-9-480-S1.zip]

Archive with 9 entries (7 files):
- Software_Paket/Combinatorics.pm
- Software_Paket/Example_cDNA_data/
- Software_Paket/Example_cDNA_data/AT_subset.txt
- Software_Paket/Example_cDNA_data/mark.txt
- Software_Paket/Example_cDNA_data/mob.txt
- Software_Paket/MECS.pl
- Software_Paket/parameter.txt
- Software_Paket/USER_GUIDE.txt
- Software_Paket/
