# Supplementary material for: Improved coverage of cDNA-AFLP by sequential digestion of immobilized cDNA
Source: BMC Genomics. 2008 Oct 13;9:480. doi: 10.1186/1471-2164-9-480 (PMC2577664; doi:10.1186/1471-2164-9-480)
Supplement: Additional file 1 — Software tool MECS (Multiple Enzyme cDNA-AFLP Simulation) written in Perl. [file 1471-2164-9-480-S1.zip › Software_Paket/Example_cDNA_data/mark.txt]

>FatI
CATG
>AcyI
GRCGYC
>MaeI
CTAG
>EcoRI
GAATTC
>Csp6I
GTAC
