# Supplementary material for: Improved coverage of cDNA-AFLP by sequential digestion of immobilized cDNA
Source: BMC Genomics. 2008 Oct 13;9:480. doi: 10.1186/1471-2164-9-480 (PMC2577664; doi:10.1186/1471-2164-9-480)
Supplement: Additional file 1 — Software tool MECS (Multiple Enzyme cDNA-AFLP Simulation) written in Perl. [file 1471-2164-9-480-S1.zip › Software_Paket/MECS.pl]

#!/usr/local/bin/perl -w

###########################################################################
#
#                   Multiple Enzyme CDNA Simulation 
#                     
#                             MECS 1.0 
#
#          
###########################################################################
#
#  Description: The application MECS simulates modified AFLP 
#               experiments run on either cDNA sequences and producing a 
#               virtual fingerprint. 
#               For more information see the user guide (USER_GUIDE.txt).
#
#
#  Input:        
#                - <SEQUENZEN>          cDNA data set in fasta format
#                - <MOBILIZING_ENZYME>  enzyme restriction sites using as
#                                       as mobilizing enzymes 
#                - <MARKING_ENZYME>     enzyme restriction sites using as
#                                       as marking enzymes
#                - <PARAMETER>          user specific parameter file 
#                                       (parameter.txt)
#
#  Output:       
#                - <RESULTS.TXT>        Result of yhe calculation of one marking 
#                                       enzyme and one mobilizing variation. All 
#                                       fragments thus contained are sorted by 
#                                       the length of the different pools incl. 
#                                       the adaptersequences. 
#                                  
#                - <DISTRIBUTION.TXT>   The distribution of the fragments in the 
#                                       pools for every of the best n variations.
#                                       (incl. PCR-reaction).
#                - <MARK_SELECTION.TXT> Coverage and redundance for all marking 
#                                       enzyme variation in a table. 
#                - <MOB_SELECTION.TXT>  Coverage,redundance und PCR-Reaction 
#                                       for all  mobilizing enzyme variation
#                                       in a table.
#                - <DELETED.TXT>        All deleted sequences for the selection.
#                - <OVERVIEW.TXT>       Overview over the results of the 
#                                       selection.
#
#  Dirk Poehler
#  EMAIL:  dirk@gobics.de                            24.06.2007
#
#                
#
############################################################################

use strict;

use Combinatorics; # Math::Combinatorics is a module of DEBIAN,
                   # for more information see the module Combinatorics.pm


###########################################################
#
#
#                    MAINPROGRAM
#
#
###########################################################

my $sequencefile = $ARGV[0];     # file with CDNAS
my $enzymfileMob = $ARGV[1];    # file with a set of mobilizing enzymes
my $enzymfileMark = $ARGV[2];   # file with a set of marking enzymes

if($#ARGV != 2 || !(-e 'parameter.txt') ){
    print "\nChecking required files:\n";
    print "File parameter.txt ",-e "parameter.txt" ? "exists\n" : "not exists!!\n";

    print "\nThe correct program call:\n\n";
    print "\tperl transcriptomics.pl <SEQUENCES> <MOBILIZING_ENZYME> <MARKING_ENZYME>\n\n";
     
    
    die "INCORRECT PROGRAM CALL!!";
}
# needed variables and arrays
my @CDNAS = ""; # CDNAS
my @CDNASLabel; # label of the CDNAS

my @MARKENZYME = "";  # marking enzymes
my @MARKENZYMELabel;  # label of the marking enzymes
my @MOBENZYME = "";  # mobilizing enzymes
my @MOBENZYMELabel;  # label of the mobilizing enzymes

my $minFrag; # minimal fragment length
my $maxFrag; # maximal fragment length

my $lastpool; # by 0 last pools are not considered, by 1 last pools considered
my $bestN;       # number of mobilizing enzyme variation that are saved 
my $bestM;       # number of marking enzyme variation that are saved
my $k_selection;   # k of n elements -> (k over n) * k!
my $i_selection;   # l of m elements -> (l ueber m) * l!
my $red;         # reduce redundance
my $minCOV;      # The first time the minimal coverage is reached
                 # the calculations aborted.


# Adaptervariablen
my $Adapter_A; # Adaptersequence 1
my $length_A;  # length of adaptersequence 1
my $Adapter_B; # Adaptersequence  2
my $length_B;  # length of adaptersequence 2

###########################################################
#
#                    data readout
#
###########################################################

my $open = 0; # security variable

# readout the cDNA - sequences
open(SEQUENZEN, "$sequencefile") || die "Could not open $sequencefile !\n";
my $seq_count = 0;
my @LABEL; # die original label of the sequences
while(<SEQUENZEN>){
    my $sequence = $_;
    if ($sequence =~ />/){
	$seq_count++;
	$sequence =~ s/>//;
	$sequence =~ s/\W\s//g; # blanks and CARRIAGE RETURNS are deleted

	# sequences are numbered  and the labels are written in @LABEL
	$LABEL[$seq_count] = $sequence;
	$CDNASLabel[$seq_count] = $seq_count;

	$CDNAS[$seq_count] = ""; # Init
    }
    elsif($sequence =~ /[acgtACGT]/ && !($sequence =~ />/)){
	$sequence =~ s/\s//g; # blanks and CARRIAGE RETURNS are deleted
	$sequence =~ tr/[acgt]/[ACGT]/; # lower case letters are replaced with upper case letters
	$CDNAS[$seq_count] = $CDNAS[$seq_count].$sequence; # \n disjoined sequence fragments joined 
                                                            
    }
    else{;}
}   
close(SEQUENZEN);
print "Count_Seq: $seq_count\n";
# readout the mobilizing enzymes
open(PATTERNMOB, "$enzymfileMob") || die "Could not open $enzymfileMob !\n";
my $mob_count = 0;
$open = 0;
while(<PATTERNMOB>){
    my $sequence = $_;
    if ($sequence =~ />/){
	$mob_count++;
	$sequence =~ s/>//;
	$sequence =~ s/\s//g; # CARRIAGE RETURNS are deleted
	$MOBENZYMELabel[$mob_count] = $sequence;
	$open = 1;
    }
    elsif($open == 1){
	$open = 0;
	$sequence =~ s/\s//g; # blanks and CARRIAGE RETURNS are deleted
	$sequence =~ tr/[acgt]/[ACGT]/; # lower case letters are replaced with upper case letters
	$MOBENZYME[$mob_count] = $sequence;
    }
    else{;}
}    
close(PATTERNMOB);


# readout the marking enzymes
open(PATTERNMARK, "$enzymfileMark") || die "Could not open $enzymfileMark !\n";
$open = 0;
my $mark_count = 0;
while(<PATTERNMARK>){
    my $sequence = $_;
    if ($sequence =~ />/){
	$mark_count++;
	$sequence =~ s/>//;
	$sequence =~ s/\s//g; # blanks and CARRIAGE RETURNS are deleted
	$MARKENZYMELabel[$mark_count] = $sequence;
	$open = 1;
    }
    elsif($open == 1){
	$open = 0;
	$sequence =~ s/\s//g; # blanks and CARRIAGE RETURNS are deleted
	$sequence =~ tr/[acgt]/[ACGT]/; # lower case letters are replaced with upper case letters
	$MARKENZYME[$mark_count] = $sequence;
    }    
    else{;}
}    
close(PATTERNMARK);


# readout parameter file 
open(PARA, "parameter.txt") || die "Could not open parameter.txt !\n";
print "\n";
print "#" x 80;
print "\n";
print "\n\tFollowing values are passed:\n\n";

while(<PARA>){
    my @parameter = split;
    if (defined($parameter[0]) && $parameter[0] eq "MinFragmentLength="){
	$minFrag = $parameter[1];
	print  "- Minimal fragment length: $minFrag\n";
    }
    if (defined($parameter[0]) && $parameter[0] eq "MaxFragmentLength="){
	$maxFrag = $parameter[1];
	print  "- Maximal fragment length: $maxFrag\n";
    }
    if (defined($parameter[0]) && $parameter[0] eq "LastPool="){
        $lastpool = $parameter[1];
	if($lastpool == 1){
	    print  "- The last pools are considered!!\n";
	}
	else{
	    print  "- The last pools are not considered!!!\n";
	}
    }
    if (defined($parameter[0]) && $parameter[0] eq "BestNmobilizingVariation="){
	$bestN = $parameter[1];
	print  "- The best $bestN mobilizing enzyme variations will be saved.\n";
    }
    if (defined($parameter[0]) && $parameter[0] eq "BestNmarkingVariation="){
	$bestM =  $parameter[1];
	print  "- The best $bestM markingenzyme variations will be saved.\n";	
    }
    if (defined($parameter[0]) && $parameter[0] eq "kOFn="){
	$k_selection =  $parameter[1];
	print  "- k = $k_selection  by (k over n) * k! Mob variations are used.\n";	
    }
    if (defined($parameter[0]) && $parameter[0] eq "lOFm="){
	$i_selection =  $parameter[1];
	print  "- l = $i_selection by (l over m) * l! Mark variations are used.\n";	
    }
    if (defined($parameter[0]) && $parameter[0] eq "Red="){
	$red =  $parameter[1];
	if($red == 1){
	    print  "- Reduce redundance are considered!!\n";
	}
	else{
	    print  "- Reduce redundance are not considered!!!\n";
	}	
    }
    if (defined($parameter[0]) && $parameter[0] eq "Adapter_A="){
	$Adapter_A = $parameter[1];
	print  "- Adapter: $Adapter_A ";
    }
    if (defined($parameter[0]) && $parameter[0] eq "Length_A="){
	$length_A = $parameter[1];
	print  "with length $length_A\n";
    }
    if (defined($parameter[0]) && $parameter[0] eq "Adapter_B="){
	$Adapter_B = $parameter[1];
	print  "- Adapter: $Adapter_B ";
    }
    if (defined($parameter[0]) && $parameter[0] eq "Length_B="){
	$length_B = $parameter[1];
	print  "with length $length_B\n";
    }
    
    if (defined($parameter[0]) && $parameter[0] eq "MinimalCoverage="){
	$minCOV = $parameter[1];
	if($minCOV != 0){	    
	    print  "The calculations are aborted by the first time the coverage is >= $minCOV\n\n";
	}
    }
       
}
close(PARA);


# proof the passed values
if($i_selection > $mark_count){
    die "\nERROR!\n\tThe parameter lOFm greater than the cardinality of the set of marking enzymes! i.e. lAUSm in the parameter file must be <= $mark_count !\n\n";
}
if($i_selection <= 1){
    die "\nERROR!\n\t! lAUSm in the parameter file must be >= 2!!!!!!!!!\n\n";
}
if($k_selection > $mob_count || $k_selection < 1){
    die "\nERROR!\n\tThe parameter kOFn greater than the cardinality of the set of mobilizing enzymes! i.e. kAUSn in the parameter file must be  <= $mob_count !\n\n";
}

#########################################################################
#
#               end of the readout section
#
#########################################################################


# Wobbles constitute with 4-Lettern-Code
&Wobble(\@MARKENZYME);
&Wobble(\@MOBENZYME);

# variables 
my $marking1;  # marking enzyme reference  
my $marking1L;  # marking enzyme label

my $coverage;          # coverage
my $CutMark1;      # reference to the sequenzen
my $SchnittMark1Label; # reference to the label of the sequences
my $cardM1M2;        # number of collected sequences  
my $deleted = 0;       # number of deleted sequences
my $DELETEL;           # name of the deleted sequences

#####################
#
# global variables
my @LOPTI;     # cut with marking enzyme 1
my @LOPTII;    # cut with the marking enzymes 2 .. l
my @LABELOPT;  # transcript names
my @ORGLABELI; # the original sequence label
my @CDNAI;     # the fragments for every variation 
#####################


# create a file for deleted sequences
open(DEL, ">deleted.txt") || die "Could not create deleted.txt !\n";

# calculate all marking enzyme variations
($marking1,$marking1L,$coverage,$CutMark1,$SchnittMark1Label,$cardM1M2,$deleted,$DELETEL) = 
    &Marking_Variation(\@MARKENZYME,\@MARKENZYMELabel,\@CDNAS,\@CDNASLabel,$minFrag,$maxFrag,$bestM,$i_selection,$red);


my $optPools;   # the pools of fragments  of the selected variation
my $optPoolsL;  # the labels of the fragments
my $enzymCombinenation; # the selected enzyme variation.

# the total coverage
my $redundance = 0;
my $avgfragment = 0;

# calculate all mobilizing enzyme variations
($optPools,$optPoolsL,$enzymCombinenation, $redundance, $coverage,$avgfragment) = &Mobilizing_Variation($CutMark1, $SchnittMark1Label,
											       \@MOBENZYME, \@MOBENZYMELabel,
											       $minFrag,$maxFrag,$cardM1M2,$seq_count,
											       $lastpool,$bestN, $k_selection, $minCOV);

# complete the fragments with the adapter sequences 
for(my $i = 1; $i <= @{$optPools}; $i++){
    if (defined($$optPools[$i])){
	for(my $j = 1; $j <= @{$$optPools[$i]}; $j++){
	    if (defined($$optPools[$i][$j])){
		$$optPools[$i][$j] = $Adapter_A.$$optPools[$i][$j].$Adapter_B;
	    }
	}
    }
}

###########################################################
#
#  The results will be written
#
###########################################################


# the result file 
open(ERGEBNIS, ">results.txt") || die "Could not create ergebnis.txt !\n";
print ERGEBNIS "-" x 80;
print ERGEBNIS "\n\nResults of the calculation:\n$sequencefile\n$enzymfileMob\n$enzymfileMark\n\n";
print ERGEBNIS "-" x 80;
print ERGEBNIS "\nMarking  enzyme variation:\n",join(" ",@{$marking1L}),"\n\n";
print ERGEBNIS "Mobilizing enzyme variation:\n";
for(my $i = 1; $i < @{$enzymCombinenation}; $i++){
    print ERGEBNIS "Mobilizing enzyme $i:\t",$$enzymCombinenation[$i],"\n";
}

print ERGEBNIS "\n\tCoverage:\t$coverage %\n";
print ERGEBNIS "\n\tRedundance:\t$redundance %\n";
print ERGEBNIS "\n\tAverage fragment length:\t$avgfragment bp\n";
print ERGEBNIS "-" x 80;
print ERGEBNIS "\n\n\t\tFinal Pools:\n";
print ERGEBNIS "-" x 80;
print ERGEBNIS "\n\n";
for(my $i = 1; $i <= @{$optPools}; $i++){
    if($i == $#MOBENZYME+2){
	print ERGEBNIS "\n\n";
	    
    }
    if (defined($$optPools[$i])){
	my @SORT_TMP;
	my @SORT;
	my $count = 0;

	print ERGEBNIS "\nPool $i:\n-----\n";
	for(my $k = 1; $k <= @{$$optPools[$i]}; $k++){
	    if(defined($$optPools[$i][$k])){
		$SORT_TMP[$count][0] = length($$optPools[$i][$k]);
		$SORT_TMP[$count][1] = $$optPools[$i][$k];

		# Sequence number substitute with the original label
		if($$optPoolsL[$i][$k]){
		    $SORT_TMP[$count][2] = $LABEL[$$optPoolsL[$i][$k]];
		
		    $count++;
		}
	    }
	}
	@SORT = sort {$b->[0] <=> $a->[0]} @SORT_TMP;
	@SORT_TMP = ();
	for(my $i = 0; $i < $count; $i++){
	   
	    print ERGEBNIS "> ",$SORT[$i][2]," Length: ", $SORT[$i][0],"\n",$SORT[$i][1],"\n";
	}
    }
}
# close all still open filehandles

close(ERGEBNIS);
close(DEL);
print "\n";
print "#" x 80;
print "\n\n\n\t\tResult:\n\nSelected  marking enzyme variation:\n\t",join(" ",@{$marking1L}),"\n";
print "Coverage: \n\t$coverage %\n\n";
print "Mobilizing enzyme variation:\n";
for(my $i = 1; $i < @{$enzymCombinenation}; $i++){
    print "Mobilizing enzyme $i:\t",$$enzymCombinenation[$i],"\n";
}
print "\nRedundance:\n\t$redundance %\n";
print "\nAverage fragment length:\t",int($avgfragment)," bp\n";
print "#" x 80;
print "\n";


######################################################################
######################################################################
#
# MAIN PROGRAM END


######################################################################
#
#                        Methods
#
######################################################################

######################################################################
# Method: PatternMatch
#
# Description: Stringmatching with the passed restriction enzymes 
#              and the passed sequences. 
# 
# Parameter:  
#       $SEQUENCEEN    - reference to the array with the sequences 
#       $SEQUENCELabel - reference to the array with labels for the sequences
#       $enzym        - the pattern
#       $minFragment  - minimal fragment length
#       $maxFragment  - maximal fragment length
#       $pnr          - the number of the pool
#       $avg          - average fragment size
#       $menge        - the number of the variation
#           
#
# Return value:
#      \@POOL         - Reference to the resulting fragments
#      \@POOLLabel    - Reference to the labels of the fragments
#      \@DEL          - Reference to the deleted sequences
######################################################################
sub PatternMatch{
    my $SEQUENCE = shift; 
    my $SEQUENCELabel = shift; 
    my $enzym = shift; 
    my $minFragment = shift;
    my $maxFragment = shift;
    my $pnr = shift;
    my $avg = shift;
    my $set = shift;
    
    # new variables
    my @POOL;
    my @POOLLabel;
    my $schnitt = 0;
    my @DEL;
  
    for(my $i=1; $i <= $#$SEQUENCE; $i++){
	if(not defined($$SEQUENCE[$i])){
	}
	elsif($$SEQUENCE[$i] =~ m/$enzym/){	
	    my $fragment1 = "$`";
	    if (length($fragment1) >= $minFragment && length($fragment1) <= $maxFragment && $CDNAI[$pnr][$set][$ORGLABELI[$set][$i]] == 0){
		$schnitt++;
		$POOL[$schnitt] = $fragment1;
		$POOLLabel[$schnitt] = $$SEQUENCELabel[$i];
		$CDNAI[$pnr][$set][$ORGLABELI[$set][$i]] = 1;
		$$avg = $$avg + length($fragment1);
	    }
	    elsif(length($fragment1) >= $minFragment && length($fragment1) <= $maxFragment && $CDNAI[$pnr][$set][$ORGLABELI[$set][$i]] == 1){
		;
	    }
	    else{
	
		if($CDNAI[$pnr][$set][$ORGLABELI[$set][$i]] == 0){
		    push(@DEL, $$SEQUENCELabel[$i]);
		    # sequence deleted 
		    undef($$SEQUENCE[$i]);
		    undef($$SEQUENCELabel[$i]);
		}
	    }
	}
    }
    return (\@POOL, \@POOLLabel, \@DEL);
}
# END PatternMatch

######################################################################
# Method: Wobble
#
# Description: Substitute all wobbles in the passed restriction 
#              sites with 4-Lettern-Code. 
#                  
# 
# Parameter:   
#          $ENZYMRef - Reference to restriction sites
#           
#
# Return values: ---
#                
#
######################################################################
sub Wobble{
    my $ENZYMRef = shift;
    for(my $i=1; $i <= $#$ENZYMRef; $i++){

	$$ENZYMRef[$i] =~ s/R/[AG]/g;
	$$ENZYMRef[$i] =~ s/Y/[CT]/g;
	$$ENZYMRef[$i] =~ s/U/T/g;
	$$ENZYMRef[$i] =~ s/M/[AC]/g;
	$$ENZYMRef[$i] =~ s/W/[AT]/g;
	$$ENZYMRef[$i] =~ s/S/[CG]/g;
	$$ENZYMRef[$i] =~ s/K/[GT]/g;
	$$ENZYMRef[$i] =~ s/V/[ACG]/g;
	$$ENZYMRef[$i] =~ s/H/[ACT]/g;
	$$ENZYMRef[$i] =~ s/D/[AGT]/g;
	$$ENZYMRef[$i] =~ s/B/[CGT]/g;
	$$ENZYMRef[$i] =~ s/N/[ACGT]/g;
	$$ENZYMRef[$i] =~ s/X/[ACGT]/g;

	$$ENZYMRef[$i] =~ s/r/[AG]/g;
	$$ENZYMRef[$i] =~ s/y/[CT]/g;
	$$ENZYMRef[$i] =~ s/u/T/g;
	$$ENZYMRef[$i] =~ s/m/[AC]/g;
	$$ENZYMRef[$i] =~ s/w/[AT]/g;
	$$ENZYMRef[$i] =~ s/s/[CG]/g;
	$$ENZYMRef[$i] =~ s/k/[GT]/g;
	$$ENZYMRef[$i] =~ s/v/[ACG]/g;
	$$ENZYMRef[$i] =~ s/h/[ACT]/g;
	$$ENZYMRef[$i] =~ s/d/[AGT]/g;
	$$ENZYMRef[$i] =~ s/b/[CGT]/g;
	$$ENZYMRef[$i] =~ s/n/[ACGT]/g;
	$$ENZYMRef[$i] =~ s/x/[ACGT]/g;

    }
}
# END Wobble

######################################################################
# Method: AFLP
#
# Description:  Patternmatching with all passed fragments, 
#               that calculated in the method Coverage.
#                  
# 
# Parameter: 
#     $MARKING1      - reference to the array with the sequences
#     $MARKING1Label - reference to the array with labels for the sequences
#     $ENZYMREF      - refernce to one mobilizing enzyme variation
#     $ENZlabelREF   - reference to the labels of the enzymes
#     $minFragment   - minimal fragment length
#     $maxFragment   - maximal fragment length
#     $permnr        - the number of the variation
#     $lp            - last pool considered or not
#     $AVG           - average fragment size
#           
#
# Return value:
#     \@POOL         - Reference to the resulting fragments
#     \@POOLLabel    - Reference to the labels of the fragments
#     \@GELOESCHT    - Reference to the deleted sequences
#
######################################################################
sub AFLP{
    my $MARKING1 = shift;
    my $MARKING1Label = shift;    
    my $ENZYMREF = shift;
    my $ENZlabelREF = shift;    
    my $minFragment = shift;
    my $maxFragment = shift;
    my $permnr = shift;
    my $lp = shift;
    my $AVG = shift;

    # new variables
    my @POOLS;
    my @POOLSLabel; 
    
    # copy of the data 
    my @tmp1;
    my @tmp1L;
    
    for(my $i = 0; $i <= $#$MARKING1; $i++){
	for(my $j = 1; $j < @{$$MARKING1[$i]};$j++){
	    $tmp1[$i][$j] = $$MARKING1[$i][$j];
	    $tmp1L[$i][$j] = $$MARKING1Label[$i][$j];
	}
    }
    # Init CDNAI
    for(my $i = 0; $i <= $#$MARKING1; $i++){
	@{$CDNAI[$permnr][$i]} = @{$LOPTI[$i]};

    }

    my $pool = 0;    
    # deleted fragments
    my @GELOESCHT;
       
    #Init
    $$AVG[$permnr] = 0;

    
    for(my $enzCount = 1; $enzCount <= $#$ENZYMREF; $enzCount++){	
	my $avg_tmp = 0;
	$pool++;
	for(my $i = 0; $i <= $#$MARKING1; $i++){
	    if($i == 0){
		
		($POOLS[$pool], $POOLSLabel[$pool],$GELOESCHT[$pool]) = 
		    &PatternMatch( $tmp1[$i], $tmp1L[$i], $$ENZYMREF[$enzCount],$minFragment,$maxFragment,$permnr,\$avg_tmp, $i);
		$$AVG[$permnr] = ($avg_tmp + $$AVG[$permnr]);
		$avg_tmp = 0;
	    }
	    else{
		
		($POOLS[$pool+($#$ENZYMREF+1)*($i)], $POOLSLabel[$pool+($#$ENZYMREF+1)*($i)],$GELOESCHT[$pool+($#$ENZYMREF+1)*($i)]) = 
		    &PatternMatch( $tmp1[$i], $tmp1L[$i], $$ENZYMREF[$enzCount], $minFragment,$maxFragment,$permnr,\$avg_tmp, $i);
		$$AVG[$permnr] = ($avg_tmp + $$AVG[$permnr]);
		$avg_tmp = 0;
	    }
	}
    }
    
    if($lp == 1){
	# last pools are not considered

	my $count = 0;
	for(my $ec = 1; $ec <= $#$MARKING1; $ec++){  
	   
	    for(my $i = 0; $i <= $#{$tmp1[$ec]}; $i++){
	
 		if(defined($tmp1[$ec][$i])){
		    if($CDNAI[$permnr][$ec][$ORGLABELI[$ec][$i]] == 1){
			;
		    }
		    elsif($CDNAI[$permnr][$ec][$ORGLABELI[$ec][$i]] == 0){	
		
			$count++;
			if($ec == 0){
			    push(@{$GELOESCHT[($#$ENZYMREF+1)]}, $tmp1L[$ec][$i]);
			}
			else{     
			    push(@{$GELOESCHT[$#$ENZYMREF+(($#$ENZYMREF+1)*($ec))+1]}, $tmp1L[$ec][$i]);
			}

		    }
		    else{
			die " PROGRAMERROR\n";
		    }
		}	
	    }
	    
	}

	for(my $ec = 0; $ec <= $#$MARKING1; $ec++){
	    if($ec == 0){
		$POOLS[$#$ENZYMREF+1] = ();
		$POOLSLabel[$#$ENZYMREF+1] = ();
	    }
	    else{
		$POOLS[$#$ENZYMREF+(($#$ENZYMREF+1)*($ec))+1] = ();
		$POOLSLabel[$#$ENZYMREF+(($#$ENZYMREF+1)*($ec))+1] = ();
	    }
	}
    }
    elsif($lp == 0){
	for(my $ec = 0; $ec <= $#$MARKING1; $ec++){

	    for(my $i = 0; $i <= $#{$tmp1[$ec]}; $i++){
		
		if(defined($tmp1L[$ec][$i])){
		   
		    if($CDNAI[$permnr][$ec][$ORGLABELI[$ec][$i]] == 0){
			
			if($ec == 0){
			    $CDNAI[$permnr][$ec][$ORGLABELI[$ec][$i]] = 1;   
			    push(@{$POOLSLabel[$#$ENZYMREF+1]},$tmp1L[$ec][$i]);
			    push(@{$POOLS[$#$ENZYMREF+1]},$tmp1[$ec][$i]);
			    $$AVG[$permnr] = $$AVG[$permnr] + length($tmp1[$ec][$i]);
			}
			else{
			    
			    $CDNAI[$permnr][$ec][$ORGLABELI[$ec][$i]] = 1;   
			    push(@{$POOLSLabel[$#$ENZYMREF+(($#$ENZYMREF+1)*($ec))+1]},$tmp1L[$ec][$i]);
			    push(@{$POOLS[$#$ENZYMREF+(($#$ENZYMREF+1)*($ec))+1]},$tmp1[$ec][$i]);
			    $$AVG[$permnr] = $$AVG[$permnr] + length($tmp1[$ec][$i]);
			}
		    }
		    elsif($CDNAI[$permnr][$ec][$ORGLABELI[$ec][$i]] == 1){
		       
			undef($tmp1[$ec][$i]);
			undef($tmp1L[$ec][$i]);
			
		    }
		    else{
			die "Program ERROR!\n";
		    }
		}
	    }
	    
	}
    }
   
    return (\@POOLS ,\@POOLSLabel, \@GELOESCHT);
}
# END AFLP


######################################################################
# Method: Mobilizing_Variation
#
# Description:  All variations for the passed mobilizing enzymes are 
#               calculating and for every variation run the method AFLP.
#               Coverage, redundance, distribution of the fragments and 
#               PCR-reaction for every variation calculating.         
#               By user interaction one of the variation can be choosen.
#
# Parameter:
#     $CutMark1          - reference to the array with the sequences
#     $CutMark1Label - reference to the array with labels for the 
#                          sequences
#     $ENZYMREF          - refernce to the mobilizing enzymes
#     $ENZlabelREF       - reference to the labels of the enzymes
#     $minFragment       - minimal fragment length
#     $maxFragment       - maximal fragment length
#     $cardM1M2          - coverage of the marking emzymes
#     $count_seq         - cardinalety of the set cDNAs
#     $last_pool         - last pool considered or not
#     $best_n            - number of variations, that will be saved
#     $k                 - k of n elements -> (k over n) * k!
#     $minCov            - The first time the minimal coverage is reached
#                          the calculations aborted. 
#
# Return values:
#     $POOLSPERMUT[$optPERM]   - the fragments of the selected variation 
#     $POOLSPERMUTL[$optPERM]  - the labels of the fragments
#     $ENZYMPERMUTL[$optPERM]  - the labels of the mobilizing enzymes
#     $TAB[$optPERM][3]    - redundance of the selected variation
#     $TAB[$optPERM][2]    - coverage of the selected variation
#     $TAB[$optPERM][5]    - average fragment length of the selected 
#                                variation
#
######################################################################
sub  Mobilizing_Variation{
    my $CutMark1 = shift;
    my $CutMark1Label = shift;
    my $ENZYMREF = shift;
    my $ENZlabelREF = shift;
    my $minFragment = shift;
    my $maxFragment = shift;
    my $cardM1M2 = shift;
    my $count_seq = shift;
    my $last_pool = shift;
    my $best_n = shift;
    my $k = shift; 
    my $minCov = shift;

    if($last_pool == 1){
	$last_pool = 0;
    }
    elsif($last_pool == 0){
	$last_pool = 1;
    }
    else{
	die "Wrong parameter for the last pool!!\n";
    }
    # the calculted fragments for every variation will be 
    # saved in arrays  
    my @POOLSPERMUT;
    my @POOLSPERMUTL;
    my @ENZYMPERMUT;
    my @ENZYMPERMUTL;

    my $permutanz = 0;

#################################
#
#  create the variations
#
#################################
    my @array;
    my @array2;
    my $arraycounter=0;

    # Arrays fuer Permutation vorbereiten
    for (my $i = 1; $i <= $#$ENZlabelREF; $i++){
	$array[$arraycounter] = $$ENZlabelREF[$i];

	$arraycounter++;
    }
    $arraycounter=0;
    for (my $i = 1; $i <= $#$ENZYMREF; $i++){
	$array2[$arraycounter] = $$ENZYMREF[$i];

	$arraycounter++;
    }
    my $combinat = Combinatoric->new(count => $k, data => [@array], );
    my $du1 = 0;
    my @combinel;
    while(my @combo = $combinat->next_combination){
	$du1++;	
	push(@{$combinel[$du1]}, @combo);
    }
    my $combinat1 = Combinatoric->new(count => $k,  data => [@array2],  );
    my $du = 0;
    my @combine;
    while(my @combo = $combinat1->next_combination){
	$du++;
	push(@{$combine[$du]}, @combo);

    }
    for(my $i = 1; $i <= $#combine; $i++){
	my @TMP = ();
	my @TMP2 = ();
	my $anz = 0;
	&Permutation($combine[$i],$k-1,\@TMP,\$anz);
	push (@ENZYMPERMUT, @TMP);
	$anz = 0;
	&Permutation($combinel[$i],$k-1,\@TMP2,\$anz);
	push (@ENZYMPERMUTL, @TMP2);
	$permutanz = $anz+$permutanz;
    }

#################################
#
#  Call AFLP with the variations
#
#################################

# Enzyme in allen moeglichen Permutationen an AFLP uebergeben
    print "\n\nNumber of mobilizing enzyme variations:",$#ENZYMPERMUT+1,"\n\n";

    print "\t\tOperating time:\n\n";
    # temp variables
    my @DELMOB;
    my @DELPERM; 
    my @CRT;
    my @DELP;
    my @BEST;
    my $best_count = 0;
    
    # fuer die Fragmentlaengenberechnung
    my @AVGFRAGMENTE;   
    for(my $i = 0; $i <= $#ENZYMPERMUT; $i++){
	print "AFLP starts for variation ",$i+1,"\n";
	
	($POOLSPERMUT[$i], $POOLSPERMUTL[$i], $DELMOB[$i]) = &AFLP($CutMark1, $CutMark1Label, 
								   $ENZYMPERMUT[$i], $ENZYMPERMUTL[$i],
								   $minFragment,$maxFragment, $i, $last_pool,\@AVGFRAGMENTE);

	# the best n results will be saved, all other will be deleted
	$CRT[$i][0] = 0;	# Coverage of variation i
	$CRT[$i][1] = 0;	# Redundance of variatiion i

	for(my $j = 1; $j <= $count_seq; $j++ ){
	    my $target = 0;
	    for(my $ec = 0; $ec <= $#$CutMark1; $ec++){
	
		if ($CDNAI[$i][$ec][$j] == 1){
		    $target++;
		}	
	    }
	   
	    if ($target >= 1){
		$CRT[$i][0]++;
		if ($target > 1){
		    $CRT[$i][1]++; 
		}
	    } 	    
	}
	my $z = 0;
	for(my $p = 0; $p < @{$DELMOB[$i]}; $p++){
	    if(defined($DELMOB[$i][$p])){
		my $co = 0;
		for(my $v = 0; $v < @{$DELMOB[$i][$p]}; $v++){
		    $co++;
		}
		$z =  $z + $co;
	    }
	}
	$DELP[$i] = $z;

	# proof if the variation is one of the best n
	if($best_count <= $best_n){
	    $BEST[$best_count][0] = $CRT[$i][0]; # coverage
	    $BEST[$best_count][1] = $i;	# number of the variation
	    $BEST[$best_count][2] = $CRT[$i][1]; # redundance of the variation
	    $best_count++;
	}
	else{
	    # sort BEST  
	    # is the last entry not better then the new one, the last one will be replaced 
	    @BEST  = sort { $b->[0] <=> $a->[0] || $a->[2] <=> $b->[2]} @BEST;

	    if($CRT[$i][0] > $BEST[$best_n][0] ){
		$POOLSPERMUT[$BEST[$best_n][1]] = ();
		$POOLSPERMUTL[$BEST[$best_n][1]] = ();
		$DELMOB[$BEST[$best_n][1]] = ();
		$DELPERM[$BEST[$best_n][1]] = ();
		$BEST[$best_n][0] = $CRT[$i][0]; # coverage
		$BEST[$best_n][1] = $i;	# number of the variation
	    }
	    else{
		$POOLSPERMUT[$i] = ();
		$POOLSPERMUTL[$i] = ();
		$DELMOB[$i] = ();
		$DELPERM[$i] = ();
	    }
	}
	# minimal coverage is reached
	if(($minCov != 0) && (($CRT[$i][0]/$count_seq)*100) >= $minCov){
	    print "\n\tMinimal coverage of $minCov % is reached. Calculations aborted!!!!!\n\n";
	    last;
	}
    }
#######################################
#
#   calculate distribution
#
#######################################
    my @distribution;		# distribution of every variation

    # calculate distribution
    for(my $i = 0; $i <= $#ENZYMPERMUT; $i++){
	if(defined($POOLSPERMUT[$i])){
	    for(my $j = 1; $j <  @{$POOLSPERMUT[$i]}; $j++){
		if (defined($POOLSPERMUTL[$i]->[$j])){
		    for(my $k = 1; $k <= @{$POOLSPERMUTL[$i]->[$j]}; $k++){
			if(defined($POOLSPERMUTL[$i]->[$j]->[$k])){
			    if (not defined($distribution[$i][$j])){
				$distribution[$i][$j] = 1;
			    } 
			    else{
				$distribution[$i][$j]++;
			    }
			}
		    }
		}
	    }
	}
    }

    my @OPT;	# foe every pool the number of PCR-reactions are saved
    my $minPCR = 1000000;	# Init 
    my $optPERM;
    open(VERTEILUNG, ">distribution.txt") || die "Could not create the file verteilung.txt !\n";
    #distribution ausgeben
    print VERTEILUNG "\n\nDistribution of the fragments for the several pools:\n";
    for(my $i = 0; $i <= $#ENZYMPERMUT; $i++){
	$ENZYMPERMUTL[$i][0] = "";
	if(defined($POOLSPERMUT[$i])){
	    print VERTEILUNG "\nVariation:",$i+1,"\n";
	    foreach my $tmp (@{$ENZYMPERMUTL[$i]}){
		print VERTEILUNG "$tmp ";
	    }
	    if(defined($POOLSPERMUT[$i])){
		for(my $j = 1; $j <  @{$POOLSPERMUT[$i]}; $j++){
		    if (defined($distribution[$i][$j])){
			my $x = $distribution[$i][$j];
			my $c;
			if ($x <= 100){
			    $c = 0;
			}
			else{
			    $c = 1;
			    while($x > 400){
				$c++;
				$x = $x/4;
			    }
			}
			if (not defined($OPT[$i])){
			    $OPT[$i] = 0; # Initialisierung
			}
			$OPT[$i] = (4**$c) + $OPT[$i];
			print VERTEILUNG "\nVariation:",$i+1," Pool:$j Number of fragments:$distribution[$i][$j] PCRR: ",4**$c;
		    }
		}
	    }
	    # $minPCR are saved for the automatic mode
	    if (not defined($OPT[$i])){
		$OPT[$i] = 0;	# Init
	    }
	    if ($minPCR > $OPT[$i]){
		$optPERM = $i;
		$minPCR = $OPT[$i];
	    }
	    print VERTEILUNG "\nPCRR (overall): ",$OPT[$i],"\n";
	}
    }
    close(VERTEILUNG);    

    my @TAB;
    # create table for the interaction with the user
    for(my $i = 0; $i <= $#ENZYMPERMUT; $i++){
	if(defined($CRT[$i][1])){
	    #Nr
	    $TAB[$i][0] = $i+1;
	    #mobilizing enzyme variation
	    $TAB[$i][1] = join(" ",@{$ENZYMPERMUTL[$i]});
	    #Coverage
	    if(not defined($CRT[$i][0])){
		$CRT[$i][0] = 0;
	    }
	    if($CRT[$i][0] == 0){
		$TAB[$i][2] = 0;
	    }
	    else{
		$TAB[$i][2] = ($CRT[$i][0]/$count_seq)*100;
	    }
	    #Redundance
	    if($CRT[$i][0] == 0){
		$TAB[$i][3] = 0;
	    }
	    else{
		$TAB[$i][3] = ($CRT[$i][1] / $CRT[$i][0])*100;
	    }
            #PCR-reactions
	    if(defined($OPT[$i])){
		$TAB[$i][4] = $OPT[$i];
	    }
	    else{
		$TAB[$i][4] = 0;
	    }
	    #average fragment length
	    if($CRT[$i][0] == 0){
		$TAB[$i][5] = 0;
	    }
	    else{
		$TAB[$i][5] = ($AVGFRAGMENTE[$i]/$CRT[$i][0]);
	    }
	    #deleted sequences
	    if(not defined($DELP[$i])){
		$TAB[$i][6] = 0;
	    }
	    else{
		$TAB[$i][6] = $DELP[$i]; 
	    }
	    #deleted variation marked
	    if(defined($POOLSPERMUT[$i])){
		$TAB[$i][7] = " ";
	    }
	    else{
		$TAB[$i][7] = "del";
	    }
	}
    }

    # sorting the table 
    @TAB  = sort { $b->[2] <=> $a->[2] || $a->[3] <=> $b->[3] || $a->[4] <=> $b->[4] } @TAB;
    open(MOBAUSWAHL, ">MOB_SELECTION.txt") || die "Could not create the file MOB_SELECTION.txt !\n";
    # Anzeigen der Tabelle
    print "#" x 80;
    print "\nMobilizing Enzymes Selection\n";
    print "#" x 80,"\n";

    my @uebergabe = ("Nr.", "Mobilizing Enzymes","Cov(%)", "Red(%)", "PCRR", "AVP(bp)", "|DELETED|"," "," ");
    &Format_Output(\@uebergabe,'STDOUT');
    &Format_Output(\@uebergabe,'MOBAUSWAHL');

    for(my $i = 0; $i <= $#ENZYMPERMUT; $i++){
	if (defined($TAB[$i])){
	    if($TAB[$i][7] ne "del"){
		push(@{$TAB[$i]}, " ");
		&Format_Output($TAB[$i],'STDOUT'); 
	    }
	    &Format_Output($TAB[$i],'MOBAUSWAHL');
	}
    }

    ######################################
    #
    # Interaction with the user
    #
    ######################################
    print "Choice a number of a mobilizing enzyme variation:\n";
    while(<stdin>){
	my $eingabe = $_;

	if($eingabe =~ /[0-9]/ && $eingabe > 0 && $eingabe <= $#ENZYMPERMUT+1 && defined($POOLSPERMUT[$eingabe-1])){
	    print "You have aelected the following variation: \n\tVariation nr.: $eingabe\n";
	    print MOBAUSWAHL "You have aelected the following variation: \n\tVariation nr.: $eingabe\n";
	    foreach my $screen (@{$ENZYMPERMUTL[$eingabe-1]}){
		print "\t",$screen;
		print MOBAUSWAHL "\t",$screen,"\n";
	    }
	    $optPERM = $eingabe-1;
	    $minPCR = $OPT[$eingabe-1];

	    last;
	}
	print "Choice a number of enzyme - variation:\n";
    }
    close(MOBAUSWAHL);

    # write the label of the deleted sequences in this variation DEL
    print DEL "\nDeleted sequences:\n";
    print DEL "Mobilizing(overall): $DELP[$optPERM]\n";
    for(my $j = 1; $j <= @{$POOLSPERMUT[$optPERM]}; $j++){ 
	if(defined($DELMOB[$optPERM][$j])){
	    for(my $screen = 0; $screen <= @{$DELMOB[$optPERM][$j]};$screen++){
		if(defined($DELMOB[$optPERM][$j][$screen])){
		    print DEL ">",$LABEL[$DELMOB[$optPERM][$j][$screen]],"\n";		}
	    }
	}
    }  
    @TAB  = sort { $a->[0] <=> $b->[0]} @TAB;

    # create the file overview.txt
    open(OVER, ">overview.txt") || die "Could not create the file overview.txt !\n";
    print OVER "\n\tOverview \n\n";
    print  OVER "Calculated values:\n\n";
    print  OVER "\nCoverage: $TAB[$optPERM][2]\n";
    print  OVER "Redundance: $TAB[$optPERM][3]\n";
    print  OVER "PCR-reactions: $TAB[$optPERM][4]\n\n";
    print  OVER "Pools(number of fragments):\n";

    for(my $j = 1; $j <  @{$POOLSPERMUT[$optPERM]}; $j++){
        if(defined($distribution[$optPERM][$j])){
	    print  OVER "Pool $j: $distribution[$optPERM][$j]\n";
	}
	else{
	    print  OVER "Pool $j: 0\n";
	}
    }
    close(OVER);
    return ($POOLSPERMUT[$optPERM],$POOLSPERMUTL[$optPERM],$ENZYMPERMUTL[$optPERM],$TAB[$optPERM][3],$TAB[$optPERM][2],$TAB[$optPERM][5]);
}
# Totalerfassung END

	

######################################################################
# Method: Permutation
#
# Description: Permute the elements of the passed array.
#                  
# 
# Parameter:
#         $arrayref   - reference of the array with the elements
#         $length     - number of elements in a passed array
#         $back  - reference to the variations
#         $count      - count of the variations
#
# Return values: ---
#
#
######################################################################
sub Permutation{
    my $arrayref =shift;
    my $length = shift;
    my $back = shift;
    my $count = shift;
    if($length == 0){
	my $nr = 1;
	for(my $i = 0; $i <= $#$arrayref; $i++){
	    $back->[$$count]->[$nr] = $arrayref->[$i];
	    $nr++;
	}
	$$count++;
    }
    else{
        Permutation($arrayref,($length-1),$back, $count);
        for(0..($length-1)){
	    
            swapX($arrayref,$_,$length);
            Permutation($arrayref,($length-1),$back, $count);
            swapX($arrayref,$_,$length);
        }
    }
}
# END Permutation

############################################
# servo-method: swapX
############################################
sub swapX{
    my ($arrayref,$i,$j) = @_;
    my $temp = $arrayref->[$i];
    $arrayref->[$i] = $arrayref->[$j];
    $arrayref->[$j] = $temp;
}


######################################################################
# Method: Marking_Variation
#
# Description:  All variations for the passed marking enzymes are 
#               calculating. Coverage, redundance and distribution of 
#               the fragments are  calculating for every variation.   
#               By user interaction one of the variation can be choosen.
#
# Parameter: 
#      $MARK           - refernce to the marking enzymes
#      $MARKLabel      - reference to the labels of the enzymes
#      $SEQ            - reference to the array with the sequences
#      $SEQLabel       - reference to the array with labels for the 
#                        sequences
#      $minFragment    - minimal fragment length
#      $maxFragment    - maximal fragment length 
#      $n_selection      - number of variations, that will be saved
#      $kn             - l of m elements -> (l over m) * m! 
#      $redundance     - By red= 0 in the parameter-file the original 
#                        input sequences will be used for every marking 
#                        enzyme
#
# Return values:
#      $ENZYMPERM[$Mark1]      - the selected enzym variation
#      $ENZYMPERML[$Mark1]     - the enzyme label
#      (($bestCov/$#$SEQ)*100) - coverage of the marking enzyme variation
#      \@CDNACUT               - reference to the fragments
#      \@CDNACUTL              - reference to the labels of the fragments
#      $Mark1Mark2Count       - number of selected sequences
#      $DELETE[$Mark1]         - number of deleted sequences
#      \$DELETELabel[$Mark1]   - label of the deleted sequences
#
######################################################################
sub Marking_Variation{
    my $MARK = shift;
    my $MARKLabel = shift;
    my $SEQ = shift;
    my $SEQLabel = shift;
    my $minFragment = shift;
    my $maxFragment = shift;
    my $n_selection = shift;
    my $kn =shift; 
    my $redundance = shift;
    print "Red: $redundance\n";
# temp arrays
    my @combination;
    my @combinationLabel;
    my @marked;
    my @marked2;
    my @COVERAGEM1;
    my @COVERAGEM2;
    my @COV;
    my @COVLabel;
    my @CUTS;
    my @DELETE;
    my @DELETELabel;

    my $bestCov = 0;	    
    my $Mark1 = 0;	     

    my $permutanz = 0;
#################################
#
#  create the enzyme variations
#
#################################
    my @array;
    my @array2;
    my $arraycounter=0;
    for (my $i = 1; $i <= $#$MARKLabel; $i++){
	$array[$arraycounter] = $$MARKLabel[$i];
	$arraycounter++;
    }
    $arraycounter=0;
    for (my $i = 1; $i <= $#$MARK; $i++){
	$array2[$arraycounter] = $$MARK[$i];
	$arraycounter++;
    }

    my $combinat = Combinatoric->new(count => $kn,  data => [@array],  );
    my $du1 = 0;
    my @combinel;
    while(my @combo = $combinat->next_combination){
	$du1++;
	push(@{$combinel[$du1]}, @combo);
    }
    my $combinat1 = Combinatoric->new(count => $kn, data => [@array2],  );

    my $du = 0;
    my @combine;
    while(my @combo = $combinat1->next_combination){
	$du++;
	push(@{$combine[$du]}, @combo);
    }
    my @ENZYMPERM;
    my @ENZYMPERML;
    for(my $i = 1; $i <= $#combine; $i++){
	my @TMP = ();
	my @TMP2 = ();
	my $anz = 0;
	&Permutation($combine[$i],$kn-1,\@TMP,\$anz);
	push (@ENZYMPERM, @TMP);
	$anz = 0;
	&Permutation($combinel[$i],$kn-1,\@TMP2,\$anz);
	push (@ENZYMPERML, @TMP2);
	$permutanz = $anz+$permutanz;
    }
    my @AUSWAHLM; 

    print "\n\t Number of Marking Enzyme Variations: ",$#ENZYMPERM+1,"\n\n";
    print "\t\tOperating time:\n\n";
    my @M1;
    ##############################################
    #
    # cut with all marking enzymes
    #
    ##############################################
    for(my $pc = 0; $pc <= $#ENZYMPERM; $pc++){
	print "Start Marking Enzyme Variation Nr.: ",$pc+1,"\n";
	for(my $ec = 1; $ec < @{$ENZYMPERM[$pc]}; $ec++){
	    if($ec == 1){ 
		my $schnitt = 0;
		my @tmp = @$SEQ; # copy the original sequences

		for(my $j=1; $j <= $#$SEQ; $j++){

		    if($tmp[$j] =~ m/$ENZYMPERM[$pc][$ec]/){

			# searching pattern furthest 3' 
			my $fragment = $tmp[$j];
			while($fragment =~ m/$ENZYMPERM[$pc][$ec]/){
			    $fragment = "$'";
			}	
			# proof the fragment length
			if (length($fragment) >= $minFragment){
			    $schnitt++;
			    $combination[$pc][$j] = $fragment;
			    $combinationLabel[$pc][$j] = $$SEQLabel[$j];
			    $marked[$pc][$j] = 1;
			}
			else{
			    if($red == 1){
				# delete sequence
				$combination[$pc][$j] = "del";
				$marked[$pc][$j] = 0;
				$combinationLabel[$pc][$j] = $$SEQLabel[$j];
				if(defined($DELETE[$pc])){
				    $DELETE[$pc]++;
				}
				else{
				    $DELETE[$pc] = 1;
				}
				push(@{$DELETELabel[$pc]},$combinationLabel[$pc][$j]);
			    }
			    else{
				$marked[$pc][$j] = 0;
			    }
			}
		    }
		    else{
			$combination[$pc][$j] = $$SEQ[$j];
			$combinationLabel[$pc][$j] = $$SEQLabel[$j];
			$marked[$pc][$j] = 0;
		    }
		}
		$COVERAGEM1[$pc] = $schnitt;
		@{$M1[$pc]} = @{$marked[$pc]};
	    }
	    else{
		my $schnitt = 0;
		my $neu = 0;
		
		# reduce redundance is enabled by default(Red= 1) 
		# By Red= 0 in the parameter-file the original input sequences 
		# will be used for every marking enzyme neu


		if($red == 1){
		    for(my $k=1; $k <= $#$SEQ; $k++){ 
			if($combination[$pc][$k] =~ m/$ENZYMPERM[$pc][$ec]/g){
			    my $fragment = $combination[$pc][$k];
			    while($fragment =~ m/$ENZYMPERM[$pc][$ec]/){
				$fragment = "$'";
			    }

			    if (length($fragment) >= $minFragment){
				$schnitt++;
				$COV[$pc][$ec][$schnitt] = $fragment;
				$COVLabel[$pc][$ec][$schnitt] = $$SEQLabel[$k];
				if($marked[$pc][$k] == 0){
				    $neu++;
				}
				$marked[$pc][$k] = 1;
			    }
			    else{
				if($marked[$pc][$k] == 0){
				    if(defined($DELETE[$pc])){
					$DELETE[$pc]++;
				    }
				    else{
					$DELETE[$pc] = 1;
				    }
				    push(@{$DELETELabel[$pc]},$combinationLabel[$pc][$k]);
				} 
			    }
			}
		    }
		}
		elsif($red == 0){
		    my @TMP = @$SEQ;
		    for(my $k=1; $k <= $#$SEQ; $k++){ 
			if($TMP[$k] =~ m/$ENZYMPERM[$pc][$ec]/g){
			    my $fragment = $TMP[$k];
			    while($fragment =~ m/$ENZYMPERM[$pc][$ec]/){
				$fragment = "$'";
			    }

			    if (length($fragment) >= $minFragment){
				$schnitt++;
				$COV[$pc][$ec][$schnitt] = $fragment;
				$COVLabel[$pc][$ec][$schnitt] = $$SEQLabel[$k];
				if($marked[$pc][$k] == 0){
				    $neu++;
				}
				$marked[$pc][$k] = 1;
			    }
			    else{
				if($marked[$pc][$k] == 0){
				    if(defined($DELETE[$pc])){
					$DELETE[$pc]++;
				    }
				    else{
					$DELETE[$pc] = 1;
				    }
				    push(@{$DELETELabel[$pc]},$$SEQLabel[$k] );
				} 
			    }
			}
		    }
		    

		}
		else{
		    die "Wrong value in parameter-file!! -> Red= \n\n";
		}
		$CUTS[$pc][$ec] = $schnitt;
		$COVERAGEM2[$pc][$ec] = $neu; 
	    }
	}

	# main memory optimation
	if($pc <= $n_selection){
	    $AUSWAHLM[$pc][0] = 0;
	    for(my $tt = 2; $tt < @{$COVERAGEM2[$pc]}; $tt++){
		$AUSWAHLM[$pc][0] = $AUSWAHLM[$pc][0] + $COVERAGEM2[$pc][$tt];

	    }
	    $AUSWAHLM[$pc][0] = $AUSWAHLM[$pc][0] + $COVERAGEM1[$pc];

	    $AUSWAHLM[$pc][1] = $pc;
	    if ($AUSWAHLM[$pc][0] > $bestCov){
		$bestCov = $AUSWAHLM[$pc][0];
		my $covProzent = ($bestCov/$#$SEQ)*100;
	    }

	}
	else{
	    @AUSWAHLM  = sort { $b->[0] <=> $a->[0]} @AUSWAHLM;
	    my $vergleich = 0;
	    for(my $tt = 2; $tt < @{$COVERAGEM2[$pc]}; $tt++){
		$vergleich = $vergleich + $COVERAGEM2[$pc][$tt];
	    }
	    $vergleich  = $vergleich + $COVERAGEM1[$pc];

	    if ( $vergleich > $bestCov){
		$bestCov = $vergleich;
		my $covProzent = ($bestCov/$#$SEQ)*100;
	    }
	    if($vergleich > $AUSWAHLM[$n_selection][0] ){
		#free memory
		$COV[$AUSWAHLM[$n_selection][1]] = ();
		$COVLabel[$AUSWAHLM[$n_selection][1]] = ();
		$combinationLabel[$AUSWAHLM[$n_selection][1]] = ();
		$AUSWAHLM[$n_selection][0] = $vergleich; # coverage of the variation
		$AUSWAHLM[$n_selection][1] = $pc;	
	    }
	    else{
		$COV[$pc] = ();
		$COVLabel[$pc] = ();
		$combinationLabel[$pc] = ();
	    }
	}
    }


    ##############################################
    #
    #       interaction with the user
    #
    ##############################################
    my $combineCounter = 0;
    my @AUSWAHL;
    my @TAB;


    ######################
    # create table
    ######################
    for(my $pc = 0; $pc <= $#ENZYMPERM; $pc++){
	if(defined($COVERAGEM2[$pc][2])){
	    my $tmp = 0;
	    my $tmp2 = 0;
	    my $tmp3 = 0;
	    $combineCounter++;
	    if(defined($CUTS[$pc][2])){

		$AUSWAHL[$combineCounter][0] = $pc;
		for(my $ec = 2; $ec < @{$ENZYMPERM[$pc]}; $ec++){

		    $tmp = $tmp + $CUTS[$pc][$ec];
		}

		# calculating redundance
		for(my $ec = 2; $ec < @{$ENZYMPERM[$pc]}; $ec++){
		    $tmp3 = $tmp3 + $COVERAGEM2[$pc][$ec];
		}
		$tmp2 = $tmp - $tmp3;
		if($COVERAGEM1[$pc]+$tmp3 != 0){
		    $tmp2 = int(($tmp2/($COVERAGEM1[$pc]+$tmp3))*100);
		}
		else{
		    $tmp2 = 0;
		}			
	    }
	    else{
		$tmp = 0;
		$tmp2 = 0;
	    }		
	    $TAB[$combineCounter-1][0] = $combineCounter;	
	    $ENZYMPERML[$pc][0] = " ";
	    $TAB[$combineCounter-1][1] = join(" ",@{$ENZYMPERML[$pc]});
	    $TAB[$combineCounter-1][2] = " ";
	    $TAB[$combineCounter-1][3] = int((($COVERAGEM1[$pc]+$tmp3)/$#$SEQ)*100);
	    $TAB[$combineCounter-1][4] = $tmp2;
	    $TAB[$combineCounter-1][5] = "|".$COVERAGEM1[$pc]."|";
	    $CUTS[$pc][0] = "";$CUTS[$pc][1] = "";	
	    $TAB[$combineCounter-1][6] = "|".join(" ",@{$CUTS[$pc]})."|";
	    if(defined($DELETE[$pc])){
		$TAB[$combineCounter-1][7] = $DELETE[$pc];
	    }
	    else{
		$TAB[$combineCounter-1][7] = 0;
	    }
	    if(defined($combinationLabel[$pc])){
		$TAB[$combineCounter-1][8] = " ";
	    }
	    else{
		$TAB[$combineCounter-1][8] = "del";
	    }

	}
    }

    # sort table
    @TAB  = sort { $b->[3] <=> $a->[3] || $a->[4] <=> $b->[4] } @TAB;

    open(MARKAUSWAHL, ">MARK_SELECTION.txt") || die "Could not create the file MARK_SELECTION.txt !\n";
    #my @uebergabe = qw(Nr Mark-Combine  Cov Redund |Mark1| |Mark2...m| |DELETED|);
    my @uebergabe = ("Nr.", "Marking Enzymes"," " , "Cov(%)", "Red(%)", "|Mark1|", "|Mark2...m|", "|DELETED|"," ");
    &Format_Output(\@uebergabe,'STDOUT');
    &Format_Output(\@uebergabe,'MARKAUSWAHL');

    for(my $i = 0; $i <= $combineCounter; $i++){
	if (defined($TAB[$i])){
	    if($TAB[$i][8] ne "del"){

		&Format_Output($TAB[$i],'STDOUT'); 
		&Format_Output($TAB[$i],'MARKAUSWAHL');
	    }
	}
    }
    print "Choice a number of marking enzyme variations:\n";
    while(<stdin>){
	my $eingabe = $_;

	if($eingabe =~ /[0-9]/ && $eingabe > 0 && $eingabe <= $combineCounter && defined($combinationLabel[$AUSWAHL[$eingabe][0]])){
	    $Mark1 = $AUSWAHL[$eingabe][0];
	    print "You have selecting following enzyme variation:\n",join(" ",@{$ENZYMPERML[$Mark1]}),"\n";
	    print MARKAUSWAHL "You have selecting following enzyme variation:\n",join(" ",@{$ENZYMPERML[$Mark1]}),"\n";
	    my $tmp3 = 0;
	    for(my $ec = 2; $ec < @{$ENZYMPERM[$Mark1]}; $ec++){
		$tmp3 = $tmp3 + $COVERAGEM2[$Mark1][$ec];
	    }
	    # coverage of the selected variation
	    $bestCov = $COVERAGEM1[$Mark1] + $tmp3;
	    last;
	}
	print "Choice a number of marking enzyme variations:\n";
    }


    close(MARKAUSWAHL);


    # write the deleted files for the selected variation in a file
    if(defined($DELETE[$Mark1])){
	print DEL "\nDeleted sequences:\n";
	print DEL "Marking(overall): $DELETE[$Mark1]\n";

	for(my $i = 0; $i <= @{$DELETELabel[$Mark1]}; $i++){
	    if(defined($DELETELabel[$Mark1][$i]) ){
		print DEL ">",	$LABEL[$DELETELabel[$Mark1][$i]],"\n";
	    }
	}
    }
    my @CDNACUT;
    my @CDNACUTL;
    my $counter = 0;
    # Set 1
    for(my $j=1; $j <= $#$SEQ; $j++){
	if($M1[$Mark1][$j] == 1){
	    $counter++;
	    $CDNACUT[0][$counter] = $combination[$Mark1][$j];
	    $CDNACUTL[0][$counter] = $combinationLabel[$Mark1][$j];
	    $LOPTI[0][$j] = 0;
	    $ORGLABELI[0][$counter] = $j;
	}
	else{
	    $LOPTI[0][$j] = -1; 
	}
	$LABELOPT[0][$j] = $combinationLabel[$Mark1][$j];
    }
    
    # Sets 2 .. k    
    if(defined($COV[$Mark1])){
	for(my $ec = 2; $ec < @{$COV[$Mark1]}; $ec++){
	    $counter = 0;
	    for(my $i=1;$i <= @{$COV[$Mark1][$ec]}; $i++){		
		if(defined($COV[$Mark1][$ec][$i])){
		    $counter++;		    
		    $CDNACUT[$ec-1][$counter] = $COV[$Mark1][$ec][$i];
		    $CDNACUTL[$ec-1][$counter]  = $COVLabel[$Mark1][$ec][$i];
		    $LOPTI[$ec-1][$$SEQLabel[$COVLabel[$Mark1][$ec][$i]]] = 0;
		    $ORGLABELI[$ec-1][$counter] = $$SEQLabel[$COVLabel[$Mark1][$ec][$i]];
		}
	    }
	    
	}
    }    
    if(defined($COV[$Mark1])){
	for(my $ec = 2; $ec < @{$COV[$Mark1]}; $ec++){
	    for(my $g = 1; $g <= $#$SEQ; $g++){

		if(not defined($LOPTI[$ec-1][$g])){
		    $LOPTI[$ec-1][$g] = -1;

		}
	    }
	}
    }
    my $tmp3 = 0;
    for(my $ec = 2; $ec < @{$ENZYMPERM[$Mark1]}; $ec++){
	$tmp3 = $tmp3 + $COVERAGEM2[$Mark1][$ec];
    }
    my $Mark1Mark2Count = $COVERAGEM1[$Mark1] + $tmp3;
    return ($ENZYMPERM[$Mark1],$ENZYMPERML[$Mark1],(($bestCov/$#$SEQ)*100),\@CDNACUT,\@CDNACUTL,$Mark1Mark2Count,
	    $DELETE[$Mark1], \$DELETELabel[$Mark1]);

}
# END Marking_Variation
 

######################################################################
# Method: Format_Output
#
# Description: Formatted output. 
#                  
# 
# Parameter: 
#
#           $in   - refernce to the data
#           $out  - the kind of output
#        
#
# Return values: ---
#
#
######################################################################
sub Format_Output{

    my $in = shift;
    my $out = shift;

    if($out eq "STDOUT"){
	if($$in[2] =~ /[0-9]/ ){
	    printf ("%-5s%-35s%-15s%-20s%-15s%-20s%-20s%-20s\n",$$in[0],$$in[1],int($$in[2]), int($$in[3]), $$in[4], int($$in[5]), $$in[6], $$in[7], $$in[8]);
	}
	else{
	    printf ("%-5s%-35s%-15s%-20s%-15s%-20s%-20s%-20s\n",$$in[0],$$in[1],$$in[2], $$in[3], $$in[4], $$in[5], $$in[6], $$in[7], $$in[8]);
	}
    }

    if($out eq "MARKAUSWAHL"){
	printf MARKAUSWAHL ("%-5s%-35s%-15s%-20s%-15s%-20s%-20s%-20s\n",$$in[0],$$in[1], $$in[3], $$in[4], $$in[5], $$in[6], $$in[7], $$in[8]);


    }
    if($out eq "MOBAUSWAHL"){
	if($$in[2] =~ /[0-9]/ ){
	    printf MOBAUSWAHL ("%-5s%-35s%-15s%-20s%-15s%-20s%-20s%-20s\n",$$in[0],$$in[1],int($$in[2]), int($$in[3]), $$in[4], int($$in[5]), $$in[6], $$in[7]);
	}
	else{
	    printf MOBAUSWAHL ("%-5s%-35s%-15s%-20s%-15s%-20s%-20s%-20s\n",$$in[0],$$in[1],$$in[2], $$in[3], $$in[4], $$in[5], $$in[6], $$in[7]);
	}

    }

}
# END Format_Output


######################################################################
######################################################################
#
# Methods END
