# Supplementary material for: Improved coverage of cDNA-AFLP by sequential digestion of immobilized cDNA
Source: BMC Genomics. 2008 Oct 13;9:480. doi: 10.1186/1471-2164-9-480 (PMC2577664; doi:10.1186/1471-2164-9-480)
Supplement: Additional file 1 — Software tool MECS (Multiple Enzyme cDNA-AFLP Simulation) written in Perl. [file 1471-2164-9-480-S1.zip › Software_Paket/parameter.txt]

#########################################
#
#          Parameter-File 
#             for MECS 
#      
#########################################
>
# The minimal and the maximal length of the fragments
MinFragmentLength= 40 
MaxFragmentLength= 700 

# Should the last pool considered? 0 -> no, 1 -> yes
LastPool= 0

# How many enzyme-variations should be saved?
# The number of the best N mobilizing variations
BestNmobilizingVariation= 10
# The number of the best N marking variations
BestNmarkingVariation= 10

# The number of mobilizing enzymes (kOFn >= 1)
kOFn= 3

# The number of marking enzymes (lOFm >= 2)
lOFm= 2

# reduce the redundance: 1 -> yes, 0 -> no
Red= 1 

# The first time the minimal coverage (%) is reached
# the calculations aborted. (by 0 no constraint)
MinimalCoverage= 0

# The adapter-sequences and the length
Adapter_A= HHHHHH 
Length_A= 6
Adapter_B= IIIIII 
Length_B= 6
