# Supplementary material for: Improved coverage of cDNA-AFLP by sequential digestion of immobilized cDNA
Source: BMC Genomics. 2008 Oct 13;9:480. doi: 10.1186/1471-2164-9-480 (PMC2577664; doi:10.1186/1471-2164-9-480)
Supplement: Additional file 1 — Software tool MECS (Multiple Enzyme cDNA-AFLP Simulation) written in Perl. [file 1471-2164-9-480-S1.zip › Software_Paket/USER_GUIDE.txt]

                             MECS 1.0
           
		 (Multiple Enzyme cDNA-AFLP Simulation) 

                            User Guide

                     Program code written by 

                            Dirk P�hler


E-mail contact: dirk@gobics.de

The program is suitable for any platform running perl.

Program usage:

perl MECS.pl <SEQUENCES> <MOBILIZING_ENZYME> <MARKING_ENZYME>


<SEQUENCES> is the name of the input sequence file; this must be a multiple
sequence FASTA file, a description of the format is  given below.

<MOBILIZING_ENZYME> and <MARKING_ENZYME> are the names of the input files 
which contain restriction enzymes, a description of the format is  given below.

The following files must be in the same directory as the program file transcriptomics.pl:

Combinatorics.pm
parameter.txt

A short description of the files is given below.


EXAMPLE DATA
To give an easy start in using the program a small data set and two 
files with restriction sites are provided in folder "Example_cDNA_data".
The files "mark.txt" and "mob.txt" contain 5 restriction sites each for 
"marking enzymes" and "mobilizing enzymes". The file "AT_subset.txt" contains 
cDNA sequences from Arabidopsis thaliana. It is a small subset of only 111
sequences. 

The program call for this example is:

	perl MECS.pl AT_subset.txt mob.txt mark.txt


                            Input Files:


<SEQUENCES> 

cDNA sequences must be contained in a single file in FASTA
format. Example:

>HTL2   GGGGGTTAGAAAAGGCTGTGAAACATTTGGGAAATGTTAAAGT9GTGTCTTCTCATGATAAATTGGTGGTCG
ATGTCGCA
AAAAGACTGGGGGCTACTTGCCTAGTGCGAGGCTTGAGAAATGCGTCGGATTTGCAATATGAAGCCAGTTTT
GATTACTA
>Nhcg 234 Murray   
CAATCATCAGCT GTCTTCTGATATAGAGACTATTTATTTACATAGTCGACCTGAACATCTCTATATCAGTTC
TCAGGCG
TTAGAGAGCTTTTGAAGTTTGGTCAGGATATTGCC 
>Ac K7918273
TAAGATTGGCTTATTCACAGGCTCATTTGATCCGATGACAAATGGGCATCTGGATATGATTGAA
GGGCGAG
CAGACTCTTTGATAAGCTTTATGTGGGTATTTTTTTTAATCCCCACAAACAAGGATTTCTCCCTCTTGAAAA
TCGTAAAC 

The first line for each sequence starts with ">" and contains the name of 
the sequence. Please make sure, that the first line in the input file is
not empty and that the first character in the first line is not blank.


<MOBILIZING_ENZYME> 

The file contains enzyme restriction sites using as mobilizing enzymes.
Example:

>TasI
AATT
>MseI
TTAA
>MboI
GATC
>MaeII
ACGT
>TaqI
TCGA
>HinPI
GCGC

The first line for each restriction site starts with ">" and contains the name of 
the enzyme. Please make sure, that the first line in the input file is
not empty and that the first character in the first line is not blank.


<MARKING_ENZYME>

The file contains enzyme restriction sites using as marking enzymes.
Example:

>HpaII
CCGG
>BstYI
RGATCY
>ApoI
RAATTY
>FatI
CATG
>AcyI
GRCGYC
>EcoRI
GAATTC

The first line for each restriction site starts with ">" and contains the name of 
the enzyme. Please make sure, that the first line in the input file is
not empty and that the first character in the first line is not blank.


<parameter.txt>


The parameterfile with the default parameters:
#########################################
#
#          Parameter-File 
#             for MECS 
#      
#########################################
>
# The minimal and the maximal length of the fragments
MinFragmentLength= 40 
MaxFragmentLength= 700 

# Should the last pool considered? 0 -> no, 1 -> yes
LastPool= 0

# How many enzyme-variations should be saved?
# The number of the best N mobilizing variations
BestNmobilizingVariation= 10
# The number of the best N marking variations
BestNmarkingVariation= 10

# The number of mobilizing enzymes (kOFn >= 1)
kOFn= 3

# The number of marking enzymes (lOFm >= 2)
lOFm= 2

# reduce the redundance: 1 -> yes, 0 -> no
Red= 1 

# The first time the minimal coverage (%) is reached
# the calculations aborted. (by 0 no constraint)
MinimalCoverage= 0

# The adapter-sequences and the length
Adapter_A= HHHHHH 
Length_A= 6
Adapter_B= IIIIII 
Length_B= 6


The following parameters can be set: 

"MinFragmentLength"        - the minimal fragment length
"MaxFragmentLength"        - the maximal fragment length
"LastPool"                 - Set 1 to considere the last pool(DNA-fragments remaining 
				     bound on  the column after last digestion) 
				   - Set to 0 in order not to consider the last pools 		  
"BestNmobilizingVariation" - The best n mobilizing enzyme variations will be saved.
"BestMmarkingVariation"    - The best m markingenzyme variations will be saved.
"kOFn"                     - k = "kOFn" by (k over n) * k! Mob variations are used
"lOFm"                     - l = "lOFm" by (l over m) * l! Mark variations are used
"Red"                      - By set 1 a technique to reduce the redundance are used
                             and by 0 the are not used. Information about the technique 
                             are specified by the reference given above.
"MinimalCoverage"          - The first time the minimal coverage (%) is reached
                             the calculations aborted. (by 0 no constraint)

The file is also used to set adapter sequences for amplification, for example:
Adapter_A= CGGCGGGGATGAGCACTACTGACTAGAC 
Length_A= 28
Adapter_B= CGACGATACGTACTGACTAGCTCGCAATC 
Length_B= 29 

The line beginning with Adapter_A contains the adapter sequence.
The following line specifies its length.


                          Output Files:

<RESULTS.TXT>        
Results calculated for one combination of marking and mobilizing enzymes. 
Fragments of each pool are sorted by length. Statistical features such as 
coverage, redundancy, and average fragment length are given.


Example:

Results of the calculation:
At.txt
MOB.txt
MARK.txt

--------------------------------------------------------------------------------
Marking  enzyme variation:
  HpaII FatI

Mobilizing enzyme variation:
Mobilizing enzyme 1:    ApoI
Mobilizing enzyme 2:    TasI
Mobilizing enzyme 3:    EcoRI

        Coverage:       84.1930515146329 %

        Redundance:     43.9850388258731 %

        Average fragment length:        216.415050615929 bp
--------------------------------------------------------------------------------

                Final Pools:
--------------------------------------------------------------------------------


Pool 1:
-----
> gnl|UG|At#S11709875 Arabidopsis thaliana unknown protein (At5g46170mRNAcomplete cds /cds=p(129,1316/gb=AY070105 /gi=17979206 /ug=At.7273 /len=1698
 Length: 712
 CGGCGGGGATGAGCACTACTGACTAGACAATCGTTTTACACAAACGGAGGTTTGAAAT ...
.
.
.


<DISTRIBUTION.TXT>   
The distribution of the fragments in the pools for every of the best n variations.
incl. the number of PCR-reactions).

Example:

Distribution of the fragments for several pools:

Variation:42
 ApoI TasI MseI
Variation:42 Pool:1 Number of fragments:18520 PCRR: 256
Variation:42 Pool:2 Number of fragments:3892 PCRR: 64
Variation:42 Pool:3 Number of fragments:581 PCRR: 16
Variation:42 Pool:6 Number of fragments:9863 PCRR: 256
Variation:42 Pool:7 Number of fragments:1593 PCRR: 16
PCRR (overall): 608

Variation:61
 TasI MseI EcoRI
Variation:61 Pool:1 Number of fragments:20255 PCRR: 256
Variation:61 Pool:2 Number of fragments:1965 PCRR: 64
Variation:61 Pool:3 Number of fragments:762 PCRR: 16
Variation:61 Pool:5 Number of fragments:9863 PCRR: 256
Variation:61 Pool:6 Number of fragments:1593 PCRR: 16
Variation:61 Pool:7 Number of fragments:1392 PCRR: 16
PCRR (overall): 624

Variation:63
...


<MARK_SELECTION.TXT>
Coverage and redundance for all marking enzyme variation in a table. 
Example:

Nr.  Marking Enzymes                    Cov(%)         Red(%)              |Mark1|        |Mark2...m|         |DELETED|
48     MaeII MboI                       94             50                  |23407|        |  17983|           1124
119    HpaII FatI                       94             54                  |23287|        |  19571|           842
12     HpaII TasI                       94             55                  |23287|        |  19444|           1266
54     HpaII MboI                       94             55                  |23287|        |  19731|           830
52     HinPI MboI                       93             44                  |16130|        |  23252|           947
64     MaeI MboI                        93             49                  |23905|        |  16842|           1405
93     TaqI FatI                        93             49                  |25748|        |  15135|           1526
56     BstYI MboI                       93             50                  |21485|        |  19344|           750
77     MaeII FatI                       93             50                  |23407|        |  17849|           1089
88     HpaII TaqI                       93             50                  |23287|        |  17891|           777
6      MaeII TasI                       93             52                  |23407|        |  18251|           1553
14     BstYI TasI                       93             52                  |21485|        |  19891|           1564
129    BstYI FatI                       93             52                  |21485|        |  20502|           881
8      TaqI TasI                        93             53                  |25748|        |  16146|           1665
34     HpaII MseI                       93             54                  |23287|        |  18844|           1368
67     MaeII TaqI                       92             45                  |23407|        |  16155|           1016
50     TaqI MboI                        92             48                  |25748|        |  14515|           1523
90     BstYI TaqI                       92             49                  |21485|        |  19034|           808
4      MboI TasI                        92             50                  |26244|        |  14739|           1857
148    MaeI FatI                        92             50                  |23905|        |  16836|           1381
30     TaqI MseI                        92             52                  |25748|        |  15555|           1727
You have selecting following enzyme variation:
  HpaII FatI


<MOB_SELECTION.TXT>  
Coverage,redundance und PCR-Reaction for all  mobilizing enzyme variation
in a table.
Example:

Nr.  Mobilizing Enzymes                 Cov(%)         Red(%)              PCRR           AVP(bp)             |DELETED|
356   ApoI TasI EcoRI                   84             43                  656            216                 6516
358   ApoI EcoRI TasI                   84             43                  656            213                 6594
65    TasI EcoRI MseI                   83             46                  672            229                 6920
355   TasI ApoI EcoRI                   83             44                  656            226                 6608
688   ApoI EcoRI MseI                   83             41                  608            211                 6398
359   TasI EcoRI ApoI                   83             44                  656            228                 6594
61    TasI MseI EcoRI                   83             46                  624            227                 7061
66    EcoRI TasI MseI                   83             46                  672            214                 7181
179   TasI EcoRI MaeII                  83             46                  672            230                 6784
63    EcoRI MseI TasI                   83             46                  624            212                 7283
42    ApoI TasI MseI                    83             41                  608            215                 6214
357   EcoRI ApoI TasI                   83             44                  656            212                 6876
175   TasI MaeII EcoRI                  83             46                  624            230                 6846
360   EcoRI TasI ApoI                   83             44                  656            213                 6855
1174  ApoI EcoRI MaeII                  83             41                  608            212                 6203
389   TasI EcoRI AcyI                   83             46                  672            230                 6686
385   TasI AcyI EcoRI                   83             46                  624            231                 6678
180   EcoRI TasI MaeII                  83             46                  672            215                 7045
156   ApoI TasI MaeII                   82             41                  608            215                 5982
686   ApoI MseI EcoRI                   82             41                  512            206                 6789
177   EcoRI MaeII TasI                  82             46                  576            213                 7111
121   TasI MboI EcoRI                   82             46                  0              231                 6658                del
1685  ApoI EcoRI AcyI                   82             40                  0              212                 6094                del
125   TasI EcoRI MboI                   82             46                  0              230                 6667                del
41    TasI ApoI MseI                    82             42                  0              225                 6306                del
309   ApoI BstYI TasI                   82             41                  0              224                 5449                del
...


<DELETED.TXT>
All deleted sequences for the selection.
Example:

Deleted sequences:
Marking(overall): 842
>gnl|UG|At#S11730032 Arabidopsis thaliana GTP binding 
>gnl|UG|At#S11824542 Arabidopsis thaliana At4g16120 
...
Mobilizing(overall): 6516
>gnl|UG|At#S11739075 Arabidopsis thaliana actin binding 
>gnl|UG|At#S11718728 Arabidopsis thaliana CLC-Canion
...


<OVERVIEW.TXT>
Overview over the results of the selection.
Example:

        Overview

Calculated values:


Coverage: 84.1930515146329
Redundance: 43.9850388258731
PCR-reactions: 656

Pools(number of fragments):
Pool 1: 18520
Pool 2: 3892
Pool 3: 748
Pool 4: 0
Pool 5: 0
Pool 6: 9863
Pool 7: 2393
Pool 8: 0
